# Supplementary material for: Long‐Term Benefits Following Hepatitis C Cure Through Facilitated Telemedicine; Experiences of People With Opioid use Disorder Five Years After Achieving a Sustained Virological Response
Source: Health Expect. 2025 Sep 24;28(5):e70404. doi: 10.1111/hex.70404 (PMC12457984; doi:10.1111/hex.70404)
Supplement: Supplementary file 2 — Additional file 2. [file HEX-28-e70404-s001.xlsx]

## Sheet: Master sheet
THEME	SUBTHEME		EXAMPLE QUOTE	CODE
A. Attitudes toward HCV and barriers to treatment among people with OUD	1. Feelings of shame, self-blame, and fear of disclosing HCV status		I was afraid to tell [romantic partner] [F1P3]	fear
			I was seeing a girl. We had had unprotected sex, like maybe a few times, and this was like before I even got it treated, and like I had forgotten even about the whole thing that I had Hep C, because it just wasn’t really like a thought. Then, after I told her, she kind of was like, I’m really upset about it sort of thing, but ended up kicking me out of her house and like the whole thing. [F1P1]	shame
			I couldn’t blame nobody but myself.[ F1P2]	self-blame
			Not everybody can be rich and famous and come from doctor’s school and high places. Some people had to take the low road, and that’s one of the roads I took. [F2P5]	shame
			I didn’t know what [other people] would think, or they’d drink after me. [F2P5]	shame
	2. Witnessing HCV-related complications in a relative and influence on HCV awareness		[Brother] got cancer of the liver. I think that’s what-his got worse. But, mine, like when I did get tested and they said I had it, but it seems as though it wasn’t as bad, though. But, I wanted to get treated for it anyway. [F1P2]	familiarity with HCV
			[Husband] was in the hospital, and he was told he had Hep C, because [his tattoo] got severely infected. Then, they found out I had it, and I knew it had to do with the liver, but he also got liver cancer at the same time. [F1P4]	familiarity with HCV
			My brother had [HCV]. He had cirrhosis of the liver [F2P5]	familiarity with HCV
	3. Competing medical and social priorities		At that point in time, with losing my daughter and splitting up with my husband, I didn’t really care. [F1P4]	low priority
			They [people with OUD] have got other things going on, more important things, and people are drug addicts. People are using [drugs]. They’re not so inclined to get their health taken care of. [F1P1]	low priority
	4. Perceiving HCV as a low-risk medical comorbidity		HCV is not that serious: I knew [HCV] wasn’t serious, but serious enough that I needed to get it treated [F1P1]	low risk
			Hepatitis C was on the lower scale of it, ‘cause if you’re Hep C [positive]… You ain’t got HIV [F1P2]	low risk
			I wasn’t really sick from it, the Hep C didn’t really affect me at all. [F2P3]	low risk
			many people had it, like every—basically, everybody I’ve talked to either had it or have it. So, it wasn’t really a big deal. [F2P3]	low risk
			I didn’t really know much about it, because I never thought I would get it. So, I never really checked up on it [F2P1]	low risk
			I came here, and they asked me if I wanted to take the sure thing, whatever it was. I mean I didn’t really think too much of it. I wasn’t really sick from it, the Hep C. Didn’t really affect me at all, I guess. [F2P3]	low risk
			I felt like my life is over. I found out, and I felt like I was told that I had AIDS [F2P2]	high risk
			I pretty much knew a lot about it by the time I got there, because I was really concerned about it [F2P5]	high risk
	5. Third-party payer limitations restricting HCV treatment accessibility		I went to the hospital to try to get a cure or try to get rid of it, and they told me they couldn’t help me until I had cirrhosis of the liver and was almost dying, unless I wanted to pay $1500 for a pill or $35,000 for a cure. Otherwise, I would have to wait until I was dying. [F2P5]	limited coverage
			First, they told me I had to get sober. I had to be sober for three months for them to even attempt the treatment [F2P2]	limited coverage
B. Embracing facilitated telemedicine for HCV care integrated into OTPs	1. The technical benefits of facilitated telemedicine	1. Convenience	It was easier than having to go to a different doctor and deal with more appointments. [F1P3]	convenience of telemedicine
			It was convenient for the 90 days, so I didn’t have to go somewhere else. Liked the telemedicine, seeing a doctor while I was here. [F1P1]	convenience of telemedicine
			I thought it was quick and easy. Very easy. Very easy. You know? It was better than having to go over to the doctor’s [F2P5]	convenience of telemedicine
		2. Overcoming transportation barriers	I don’t have transportation. I’m taking the bus, and I’m a bike and a skateboard half the time, so that was great. So, anything else would have been a hassle in my life [F1P1]	accessibility of telemedicine
			Didn’t have to go to another office and be with another more waiting and more driving, and just I live far away, so it’s kind of hassle to have to go somewhere else. [F1P3]	accessibility of telemedicine
			It was easier talking to the doctor over a computer than it was going to see him. I’d rather sit there, have him on my phone, and computer, doing it that way than having to go to see him, unless I had to get bloodwork or something… Way better than trying to find a ride or take the bus or waiting on these cabs. [F2P3]	accessibility of telemedicine
	2. The social value of care integrated into OTPs	1. Confidentiality and trust	[The OTP staff] didn’t go around telling, ‘hey, everybody, he’s got [HCV]’ [F1P2]	confidentiality
			I trusted everyone that was here, so not a problem. [F1P4]	trust
			And, you trust the people here, anyway, because you’re coming here for something anyway, and you’re coming here because you trust them, and you want help. So, it’s just all hand-in-hand. [F1P4]	trust
		2. Empathetic facilitated telemedicine clinicians	[Telemedicine clinicians] were very kind. They listened. They talked to you like a person… When I’d go to other doctors, I’ve got a lot [of negative things] to say about them, but the doctors here, the tele visit, they were great. I wouldn’t change a thing… It’s a two-way conversation. It’s not like when you go to a regular doctor’s visit. They look at you. It’s like [the in-person doctors] don’t…	appreciation for empathetic telemedicine clinicians
			First of all, I hate hospitals. Second of all, I dislike doctors. I really dislike doctors. [F2P5]	appreciation for empathetic telemedicine clinicians
			They were—from here, they were fine [the telemedicine clinicians]. They did their job. They took care of what was taken care of. They listened to what I had to say. And, they were good doctors. But, I’m just saying certain doctors that I go to for certain help, and then they tell me they can’t help me. Then, I go to the next doctor, and he helps me. [F2P5]	appreciation for empathetic telemedicine clinicians
		3. Patient-centered care	The information they were giving, sitting down and talking to you, and explaining everything to you. [F1P4]	patient-centered care
			I had the right answers, and I knew basically exactly where it was and how bad it was. They let me know that and all that, so I was just happy it was all being taken care of. [F1P4]	patient-centered care
			They gave me all the information I needed and assured me that it’s not as bad as I thought it was and made me feel very comfortable. [F2P2]	patient-centered care
			[OTP staff] was great. She was easy to get along with. She made it easy to understand. She was down to earth. So, it was easy to talk to her as well [F2P5]	patient-centered care
			They listened to what I had to say. [F2P5]	patient-centered care
			they told me it would be just the pill and it would be pretty easy, and it was a trial, and you just had to come here, and they’d give it to us at the window when we were dosed. It was pretty easy. [F1P4]	patient-centered care
	3. The simplified modern HCV medication regimen	1. Short, well-tolerated, and highly effective HCV medication	It was a pill you take for 90 days. [F1P1]	simplified
			They just said that it’s one pill a day for 12 weeks. Not too many side effects. [F2P3]	simplified
			Open your ears. You just tell them about it, how easy it is, just a pill. You’d think people would like jump on that, but I don’t know, people just end up for some reason popping that pill. Laziness? I guess. I don’t know. Lack of care [F1P4]	simplified
			Are you kidding me? It was terrible… Towards the end of the treatment, I was so wiped out… The hair was falling out. It was terrible [F2P1]	simplified
			I think that doing the [interferon] treatment affected me more than Hep C.[F2P3]	nuisance
			Yeah, they told me it would be just the pill and it would be pretty easy, and it was a trial, and you just had to come here, and they’d give it to us at the window when we were dosed. It was pretty easy [F1P4]	simplified
			they still had the interferon. So, I didn’t go along with doing that. [F2P3]	simplified
		2. One stop-shop approach	It was much easier having given [HCV treatment] to us here with our [methadone] dose and having to get the HCV pill. It was much easier than having to remember to take it at home. It’s a one-stop shop [F1P4]	convenience of OTP
			It would be easy and convenient. Don’t have to worry about going somewhere else or making appointments or missing them. [F1P3]	convenience of OTP
			We’re coming here every day anyways [F2P3]	convenience of OTP
			I would say it was convenient, because I was here anyway [F1P2]	convenience of OTP
			More convenient to come here, you know. You’re already here, like he said. You’re here anyway. You’ve got to come here anyway. [F2P1]	convenience of OTP
			It worked out good, because I didn’t have to go somewhere else. And, like I think I just heard someone say you’ve got to come here anyways. [F2P2]	convenience of OTP
			Just the fact that I was able to get it here and I didn’t have to go anywhere else for it [F1P1]	convenience of OTP
			I thought it was nice and convenient. Just come here, get dosed, and off you go. [F1P4]	convenience of OTP
			I thought it was a great thing, a great thing, because I had to go take a cab or bus all the way to the hospital and make appointments and all that, and it was a lot easier, because I already come here. [F2P5]	convenience of OTP
			if you’d given me a script of pills and told me I had to take a pill, I probably would have forgotten a day or like not taken one a day [F1P1]	convenience of OTP
C. Experiencing long-term benefits from facilitated telemedicine across all aspects of HCV care and overall well-being	1. Patients feeling grateful for receiving an HCV diagnosis		I was glad to know that I had found out [F1P1]	gratefulness for diagnosis
			So, I was glad that they confirmed it…I can’t get mad at the messenger [F1P2]	gratefulness for diagnosis
			I was confident that everything was going to be better than it was, and just glad, and felt like safe that I was being taken care of. I had the right answers, and I knew basically exactly where it was and how bad it was [F1P4]	gratefulness for diagnosis
	2. Patients feeling thankful for accessing HCV treatment that would have otherwise been inaccessible		I was very lucky to get the treatment here. [F2P5]	gratefulness for accessibility
			It was free. Medical things cost now. Everything costs, but especially medical help. So, knowing that it was free and it was available at that time, readily available, it was a good thing [F1P2]	gratefulness for accessibility
			Like what [F1P2] says, it’s free. The - - covered it. Just the fact that I was able to get it here and I didn’t have to go anywhere else for it. [F1P1]	gratefulness for accessibility
			You couldn’t get no better than the way it went. That’s all I can say. I couldn’t ask for no better. Because I tried before, and it was a nightmare. From what the doctors were telling me, it’s $1500 a pill, $35,000 for the cure. Got to wait till I’m dead, half dead before they even try to [treat you]. Then, I came here, and that was laid on me, and that was a Godsend. So, I was very lucky to get …	gratefulness for accessibility
			I didn’t have to get sober to do it [HCV treatment]. [F2P2]	gratefulness for accessibility
			Yeah, I got it, and I went to the hospital to try to get a cure or try to get rid of it, and they told me they couldn’t help me until I had cirrhosis of the liver and was almost dying, unless I wanted to pay $1500 for a pill or $35,000 for a cure. Otherwise, I would have to wait until I was dying. And I got offered here. They paid for the study, and that’s when I got paid for the study, and I got…	gratefulness for accessibility
	3. Enhanced engagement in care through facilitated telemedicine		I just missed a dentist appointment because I fell asleep. I’d like to do more appointments on the phone or on video. [F1P1]	enhanced patient engagement
			I haven’t [visited a hospital] since my daughter died, I haven’t gone to a doctor… If I had to go to the doctor [for HCV treatment], I probably wouldn’t have gone. I have PTSD from being in there. [F1P4]	enhanced patient engagement
	4. Enhanced HCV knowledge, awareness, and peer engagement in treatment		I get tested for it [HCV], just to make sure I didn’t re-contract it [F1P1].	enhanced awareness
			I’ve learned a few things like to try not to re-infect myself by using somebody else’s needles or dirty needles. [F2P5]	enhanced awareness
			I look at a lot of things, especially being in this program for like 10 or 15 years now. I look at people a lot different. People are sick, and that’s just the way it is out in this world now. Not everybody can be rich and famous and come from doctor’s school and high places. [F2P5]	enhanced awareness
			I get tested every once in a while, just because I want to be able to know I got cured for it, or got the treatment for it. I was sober for like a year or two after that [F1P1]	enhanced awareness
			I remember them saying that it’ll cure the disease…but if you ever get tested afterwards, it’ll still show up positive on like some tests…Every time I get tested now, if it’s just like a finger-prick test or something, it still shows up positive. I’ve got to get like the enzyme test or something like that. So, I think I remember them saying that. [F1P1]	enhanced knowledge
			Now that I know a lot more about it, it’s a little different… You know you can’t catch it by drinking after somebody, just through blood or blood contact [F2P5]	enhanced knowledge
			Just that it can progress to like cirrhosis, and you just want to get treated, that you can infect others using like with razors or with needles or saliva, whatever [F1P4]	enhanced knowledge
			If I could be part of the research to help other people, that was even better [F1P4]	enhanced peer engagmenet
			I think I may have mentioned to some people on the program here, and they could only take so many people. So, yeah, I think I did maybe encourage somebody to get in here. [F2P1]	enhanced peer engagmenet
			You just tell them about it, how easy it is, just a pill. You’d think people would like jump on that, but I don’t know, people just end up for some reason popping that pill. [F1P4]	enhanced peer engagement
			I’ve told them what I did and how easy it was for me, but it’s better if they jump on it and do it themselves [F1P1]	enhanced peer engagement
			I think [friend's name] is stupid not to take the pill. It’s a pill. You’ll put anything else into your body, but you won’t take something that’s good for you [F1P4]	enhanced peer engagement
	5. Improved OUD recovery and whole health		I was sober for a year or two after [SVR was achieved] [F1P1]	sobriety
			I definitely don’t get high anymore [F1P2]	sobriety
			I was using a lot of drugs before. Not using so much now...I don’t do needles no more. [F2P5]	sobriety
			I don’t use IV drugs anymore. [F2P1]	sobriety
			I don’t have to worry about if I ever date again to tell that person I have it [F1P3]	peace of mind
			making sure that [family members] are safe, the grandkids. [F1P2]	peace of mind
			I don’t have to worry so much about it spreading to somebody else[F1P1]	peace of mind
			just knowing that you’re Hep C free, you don’t have to have that added stress of infecting anybody else or affecting anybody else. [F1P4]	peace of mind
			Well, I ain’t got to worry about getting sick. You know? That’s about it. That’s all I’ve changed. [F2P1]	peace of mind
			The one thing I was able to do once I found out that I was better [cured] was hold my grandchildren a little closer [F2P5]	peace of mind
			I don’t have to worry about blood getting anywhere, and stuff like that. Prior to, I used to like these weird abdominal pains [F1P1]	whole health
			When I got the [HCV] treatment done, I absolutely felt better, I had more energy… My mental health was better… My health feels a lot better… I’m able to do more physical activity… I feel more active and alive, and I’m happy that I got rid of it [F2P2]	whole health

## Sheet: Dictionary
Code	Meaning
fear	fear of disclosing HCV status
shame	feeling of humilation in response to others' perceived contempt towards HCV status
self-blame	holding one responsible for HCV status
familiarity with HCV	familiarity with HCV symptoms, treatment, and complications through care of relative with HCV
low priority	low assignment of priority for starting HCV treatment
low risk	chronic HCV as a low risk condition
high risk	chronic HCV as a high risk condition
limited coverage	challenges with insurance covering the cost of HCV care
convenience of telemedicine	ease of using telemedicine as a healthcare delivery tool
accessibility of telemedicine	telemedicine as a tool that increases access to healthcare
appreciation for telemedicine provider	expressions of appreciation for receiving care through telemedicine provider
confidentiality	protection of confidentiality within OTP
trust	trust with OTP staff
convenience of OTP	ease of receiving HCV care through OTP
patient-centered care	satisfaction with relationships, empathy, and information received through HCV care within OTP
simplified	modern HCV treatment is simpler than previous treatment with interferon
nuisance	side effects of HCV treatment can be more bothersome than living with HCV
gratefulness for diagnosis	appreciation for being informed of HCV status
gratefulness for accessibility	apprecation for being able to access HCV care despite costs and insurance limitations
enhanced patient engagement	increased engagement with healthcare post-intervention
enhanced awareness	increased awareness of HCV resulting in changes in behavior towards reducing HCV stigma and transmission post-intervention
enhanced knowledge	increased HCV-related knowledge post-intervention
enhanced peer engageement	increased engagement with others around the importance of HCV care post-intervention
sobriety	being sober or having sobriety as a goal post-intervention
peace of mind	having less worry about potential HCV complications post-intervention
